# Supplementary material for: The ArgR-Regulated ADI Pathway Facilitates the Survival of Vibrio fluvialis under Acidic Conditions
Source: Int J Mol Sci. 2024 May 23;25(11):5679. doi: 10.3390/ijms25115679 (PMC11172107; doi:10.3390/ijms25115679)
Supplement: Supplementary file 1 [file ijms-25-05679-s001.zip]

Archive with 1 entries (1 files):
- ijms-2960832-Supplementary.pdf
